# Supplementary material for: Deciphering Adverse Drug Reactions: In Vitro Priming and Characterization of Vancomycin-Specific T Cells From Healthy Donors Expressing HLA-A*32:01
Source: Toxicol Sci. 2021 Jun 27;183(1):139–53. doi: 10.1093/toxsci/kfab084 (PMC8404995; doi:10.1093/toxsci/kfab084)
Supplement: kfab084_Supplementary_Data [file kfab084_supplementary_data.zip]

Archive with 2 entries (2 files):
- 20200525 Online supplementary material-1 clean.docx
- 20200817 Figure S1.png
